# Supplementary material for: Food Consumption Patterns among U.S. Children from Birth to 23 Months of Age, 2009–2014
Source: Nutrients. 2017 Aug 26;9(9):942. doi: 10.3390/nu9090942 (PMC5622702; doi:10.3390/nu9090942)
Supplement: Supplementary file 1 [file nutrients-09-00942-s001.zip]

Archive with 2 entries (2 files):
- Copy of nutrients-212452-supplementary_HH.xlsx
- Supplemental Material_TableS1.docx
