# Supplementary material for: Food Consumption Patterns among U.S. Children from Birth to 23 Months of Age, 2009–2014
Source: Nutrients. 2017 Aug 26;9(9):942. doi: 10.3390/nu9090942 (PMC5622702; doi:10.3390/nu9090942)
Supplement: Supplementary file 1 [file nutrients-09-00942-s001.zip › Copy of nutrients-212452-supplementary_HH.xlsx]

## Sheet: Supplemental Table
Supplemental Table 2: Percentage of U.S. children birth to 23 months of age1 consuming any fruit, vegetables, protein, grains, mixed dishes, snacks, sweets, or baby food, NHANES 2009 - 2014
	Total population (n=1824)	0 to 5 months (n=512)	6 to 11 months (n=584)	12 to 18 months (n=445)	19 to 23 months (n=283)
Fruit	% (95% Confidence Interval)
Bananas	17.5 (14.9, 20.5)	1.0 (0.4, 2.4)	13.9 (10.4, 18.3)	30.7 (24.3, 37.9)	22.3 (16.4, 29.5)
Apples	15.0 (12.9, 17.4)	*	8.5 (5.9, 12.2)	25.7 (20.6, 31.5)	25.2 (18.6, 33.2)
Grapes	6.6 (5.2, 8.5)	0	3.0 (1.6, 5.7)	12.7 (8.6, 18.6)	10.5 (6.5, 16.4)
Peaches and nectarines	3.5 (2.5, 4.9)	0	3.7 (2.5, 5.5)	5.4 (2.9, 9.5)	4.6 (2.5, 8.2)
Berries	8.3 (6.2, 10.9)	0	3.6 (2.0, 6.7)	16.5 (12.0, 22.3)	12.2 (7.5, 19.2)
Citrus fruit	5.1 (4.0, 6.7)	*	1.9 (0.9, 4.0)	8.7 (5.9, 12.5)	10.1 (6.4, 15.5)
Melons	3.7 (2.7, 5.0)	0	2.3 (1.2, 4.5)	7.1 (4.4, 11.2)	4.8 (2.5, 8.8)
Dried fruit	2.0 (1.1, 3.5)	0	*	*	*
Other fruit and fruit salad	9.8 (7.6, 12.6)	*	5.1 (3.1, 8.3)	18.4 (12.6, 26.1)	15.0 (9.4, 22.9)
Baby food: Fruit	16.8 (14.3, 19.6)	7.0 (5.0, 9.9)	46.8 (40.7, 53.0)	6.3 (4.2, 9.4)	*
Vegetables, excluding white potatoes
Tomatoes, carrots, other red/orange vegetables	7.6 (6.0, 9.6)	*	6.2 (3.9, 9.6)	13.9 (9.9, 19.2)	7.9 (5.1, 12.2)
Dark green leafy vegetables, salads/lettuce, string beans	9.7 (7.8, 12.0)	0	6.5 (4.3, 9.8)	15.8 (11.5, 21.1)	16.7 (11.8, 23.2)
Other vegetables (onion, corn, other starchy vegetables, mixed vegetables, vegetable mixed dishes)	16.0 (13.3, 19)	*	11.3 (7.9, 15.8)	26.0 (21.2, 31.6)	25.8 (19.6, 33.2)
Baby food: Vegetables	14.9 (12.5, 17.6)	6.8 (5.2, 8.9)	42.2 (36.9, 47.7)	5.1 (2.7, 9.6)	*
Vegetables: white potatoes
White potatoes (baked, fried, mashed)	14.7 (12.8, 16.8)	*	9.8 (7.4, 12.9)	23.8 (19.2, 29.1)	24.7 (18.5, 32.3)
Protein
Meats	6.0 (4.6, 7.6)	0	2.1 (1.1, 3.8)	10.4 (7.1, 15.1)	11.9 (8.4, 16.5)
Poultry	17.8 (15.5, 20.4)	0	7.7 (5.8, 10.3)	31.7 (26.3, 37.6)	32.6 (26.0, 40.0)
Seafood	1.0 (0.6, 1.7)	0	*	1.0 (0.5, 2.0)	*
Eggs	14.0 (11.6, 16.8)	0	5.6 (3.7, 8.4)	24.3 (18.8, 30.7)	27.0 (22.2, 32.5)
Cured meats/poultry	15.2 (12.7, 18.1)	0	4.2 (2.4, 7.3)	27.1 (20.6, 34.8)	31.0 (23.7, 39.5)
Beans, legumes, nuts	12.0 (9.9, 14.4)	*	6.2 (3.8, 9.7)	18.0 (13.5, 23.4)	25.8 (18.8, 34.3)
Cheese and yogurt	26.7 (24, 29.7)	*	13.6 (10.1, 18.0)	47.4 (39.8, 55.1)	46.2 (38.7, 53.8)
Baby food: Meat and dinners	9.3 (7.6, 11.3)	*	20.7 (16.5, 25.6)	10.1 (6.4, 15.7)	*
Baby food: Yogurt	4.8 (3.2, 7.3)	*	9.0 (5.8, 13.8)	5.9 (3.3, 10.5)	*
Grains
Ready-to-eat cereals	24.2 (20.9, 27.9)	0	12.4 (8.9, 17.0)	38.3 (32.3, 44.6)	49.3 (39.0, 59.7)
Cooked cereals	8.2 (6.3, 10.6)	0	3.2 (1.7, 6)	15.1 (10.7, 20.9)	14.4 (10.2, 20.1)
Breads, rolls, tortillas	27.5 (25.0, 30.2)	*	12.8 (10.2, 16.0)	49.4 (43.1, 55.7)	47.6 (40.6, 54.7)
Quick breads and bread products	7.7 (6.1, 9.8)	0	5.9 (4.0, 8.5)	12.4 (8.5, 17.7)	12.7 (9.1, 17.3)
Cooked grains	8.3 (6.8, 10.1)	0	4.4 (2.5, 7.5)	11.2 (8.3, 15.0)	20.0 (14.4, 27.1)
Baby food: Cereals	26.5 (23.8, 29.3)	20.9 (16.9, 25.4)	62.5 (56.9, 67.8)	11.0 (8.1, 14.7)	6.3 (3.4, 11.5)
Mixed dishes
Meat, poultry, seafood	10.5 (8.7, 12.6)	0	6.4 (4.1, 10.0)	14.4 (10.4, 19.7)	23.3 (17.5, 30.2)
Grain-based	19.1 (16.7, 21.8)	0	12.3 (9.1, 16.6)	31.4 (25.4, 38.2)	33.2 (26.9, 40.1)
Asian	1.8 (1.1, 2.8)	0	*	3.3 (1.8, 6.1)	*
Mexican	3.8 (2.6, 5.8)	0	*	6.5 (3.8, 11.0)	9.4 (5.2, 16.6)
Pizza	5.2 (3.9, 6.8)	0	*	9.5 (6.6, 13.6)	10.6 (7.4, 15.0)
Sandwiches	2.1 (1.4, 3.2)	0	*	3.3 (1.6, 6.6)	5.4 (3.0, 9.3)
Soup	8.9 (7.3, 10.8)	*	7.6 (5.2, 11.1)	14 (10.4, 18.5)	13.4 (9.4, 18.7)
Snacks or sweets
Savory snacks	15.8 (13.8, 17.9)	*	5.6 (3.8, 8.4)	25.1 (20.4, 30.6)	34.9 (27.7, 42.9)
Crackers	19.1 (16.3, 22.2)	0	7.8 (5.5, 11.0)	38.8 (31.5, 46.6)	27.7 (20.5, 36.2)
Snack/meal bars	2.6 (1.7, 4.0)	0	*	5.0 (2.9, 8.5)	5.6 (2.8, 10.9)
Sweet bakery products	21.6 (19, 24.5)	*	10 (7.5, 13.2)	39.2 (33.3, 45.5)	36.9 (28.9, 45.7)
Candy	10.3 (8.7, 12.2)	0	*	15.4 (11.3, 20.5)	28.5 (22.0, 36.1)
Other desserts	9.3 (7.6, 11.3)	*	4.1 (2.7, 6.1)	15.6 (11.6, 20.7)	17.7 (13.7, 22.5)
Baby foods
Baby food: Snacks and sweets	16.5 (14.3, 19.1)	1.0 (0.5, 2.1)	35.4 (29.9, 41.2)	17.8 (13.4, 23.2)	6.9 (3.2, 14.2)
Baby food: Juice	9.9 (8.2, 11.9)	2.1 (1.2, 3.8)	19.9 (15.7, 24.8)	10.9 (7.0, 16.4)	*
Baby food: Water	6.2 (5.0, 7.7)	6.6 (4.7, 9.2)	12.5 (9.3, 16.5)	3.2 (1.8, 5.6)	*
1 Age in months at time of exam in Medical Examination Center (MEC).
*Estimate is not presented because the relative standard error (RSE) ≥40%.
A zero value indicates no consumption of food group.
